# Supplementary material for: Investigating the dispersal of antibiotic resistance associated genes from manure application to soil and drainage waters in simulated agricultural farmland systems
Source: PLoS One. 2019 Sep 17;14(9):e0222470. doi: 10.1371/journal.pone.0222470 (PMC6748443; doi:10.1371/journal.pone.0222470)
Supplement: S1 Table — Day is the day after manure application and represents the day of a simulated rainfall event. (XLSX) [file pone.0222470.s002.xlsx]

## Sheet: Sheet1
Matrix	Treatment	Day	Sample ID	SRA Accession	Number of Reads (x 1e6)	ARG Count	ARG, % of Reads
Manure	Control	0	A33_S33_L005	SRR8931217	34.2	67626	0.198
Manure	Control	0	A36_S36_L005	SRR8931220	35.5	70050	0.197
Manure	Control	0	A34_S34_L005	SRR8931218	41.9	84099	0.201
Manure	Control	0	A35_S35_L005	SRR8931219	42.8	83129	0.194
Soil	Control	0	AH17_S17_L006	SRR8931209	11.1	278	0.003
Soil	Control	0	AH18_S18_L006	SRR8931191	11.8	218	0.002
Soil	Control	0	AH19_S19_L006	SRR8931205	11.8	218	0.002
Soil	Control	0	AH20_S20_L006	SRR8931204	11.9	334	0.003
Effluent	Manure treated	10	A39_S39_L005	SRR8931215	33.7	6538	0.019
Effluent	Manure treated	10	A37_S37_L005	SRR8931213	38.2	6479	0.017
Effluent	Manure treated	10	A40_S40_L005	SRR8931216	38.8	7062	0.018
Effluent	Manure treated	10	A38_S38_L005	SRR8931214	44	7780	0.018
Effluent	Manure treated	24	AH05_S9_L006	SRR8931194	8.4	946	0.011
Effluent	Manure treated	24	AH07_S11_L006	SRR8931190	10.5	1259	0.012
Effluent	Manure treated	24	AH08_S12_L006	SRR8931212	11.2	1246	0.011
Effluent	Manure treated	24	AH06_S10_L006	SRR8931193	50.1	1497	0.003
Effluent	Manure treated	38	A42_S42_L006	SRR8931211	28.4	2465	0.009
Effluent	Manure treated	38	A41_S41_L006	SRR8931210	32.4	3179	0.01
Effluent	Manure treated	38	A43_S43_L006	SRR8931237	43.7	3761	0.009
Effluent	Manure treated	38	A44_S44_L006	SRR8931238	44.1	3970	0.009
Effluent	Manure treated	59	AH10_S14_L006	SRR8931208	9.7	496	0.005
Effluent	Manure treated	59	AH09_S13_L006	SRR8931222	10.6	488	0.005
Effluent	Manure treated	59	A57_S57_L008	SRR8931196	28.6	2292	0.008
Effluent	Manure treated	59	A58_S58_L008	SRR8931195	30.2	2486	0.008
Effluent	Manure treated	80	A48_S48_L006	SRR8931242	33.7	1077	0.003
Effluent	Manure treated	80	A46_S46_L006	SRR8931240	39	1945	0.005
Effluent	Manure treated	80	A47_S47_L006	SRR8931241	39.3	1289	0.003
Effluent	Manure treated	80	A45_S45_L006	SRR8931239	41	1351	0.003
Effluent	Manure treated	108	AH14_S18_L002	SRR8931189	36.8	2420	0.007
Effluent	Manure treated	108	AH13_S17_L002	SRR8931192	39	2913	0.007
Effluent	Manure treated	108	AH15_S19_L002	SRR8931221	40.1	4014	0.01
Effluent	Manure treated	108	AH16_S20_L002	SRR8931203	41.8	4060	0.01
Soil	Manure treated	24	AH21_S25_L006	SRR8931225	9.1	2831	0.031
Soil	Manure treated	24	AH24_S28_L006	SRR8931226	10.1	2987	0.03
Soil	Manure treated	24	A60_S60_L008	SRR8931197	37.8	16054	0.042
Soil	Manure treated	24	A59_S59_L008	SRR8931198	40.2	19161	0.048
Soil	Manure treated	59	AH25_S29_L006	SRR8931227	9.1	378	0.004
Soil	Manure treated	59	AH28_S32_L006	SRR8931228	9.4	704	0.007
Soil	Manure treated	59	A62_S62_L008	SRR8931206	40.6	11542	0.028
Soil	Manure treated	59	A61_S61_L008	SRR8931207	44.2	14738	0.033
Soil	Manure treated	108	AH32_S24_L006	SRR8931224	12	2393	0.02
Soil	Manure treated	108	AH29_S21_L006	SRR8931223	14.7	11759	0.08
Soil	Manure treated	108	A63_S63_L008	SRR8931235	33.7	3030	0.009
Soil	Manure treated	108	A64_S64_L008	SRR8931236	40.4	2948	0.007
Effluent	No manure	24	A51_S51_L007	SRR8931229	37.9	1698	0.004
Effluent	No manure	24	A49_S49_L007	SRR8931243	38.9	1591	0.004
Effluent	No manure	24	A52_S52_L007	SRR8931230	39.1	1376	0.004
Effluent	No manure	24	A50_S50_L007	SRR8931244	45.5	1790	0.004
Effluent	No manure	59	A55_S55_L007	SRR8931202	26.5	769	0.003
Effluent	No manure	59	A56_S56_L007	SRR8931201	35.5	3245	0.009
Effluent	No manure	59	A53_S53_L007	SRR8931200	43.6	4032	0.009
Effluent	No manure	59	A54_S54_L007	SRR8931199	46.7	4733	0.01
Effluent	No manure	108	AH02_S14_L002	SRR8931234	23.7	405	0.002
Effluent	No manure	108	AH01_S13_L002	SRR8931233	32.6	595	0.002
Effluent	No manure	108	AH04_S16_L002	SRR8931232	36.5	837	0.002
Effluent	No manure	108	AH03_S15_L002	SRR8931231	38.3	1192	0.003
